# Supplementary material for: New Dimethoxyaryl-Sesquiterpene Derivatives with Cytotoxic Activity Against MCF-7 Breast Cancer Cells: From Synthesis to Topoisomerase I/II Inhibition and Cell Death Mechanism Studies
Source: Int J Mol Sci. 2025 May 9;26(10):4539. doi: 10.3390/ijms26104539 (PMC12111648; doi:10.3390/ijms26104539)
Supplement: Supplementary file 1 [file ijms-26-04539-s001.zip]

Archive with 1 entries (1 files):
- ijms-3609690-supplementary.pdf
